# Supplementary material for: Effects of Resveratrol on Intestinal Flora and Metabolism in Rats With Non‐Steroidal Anti‐Inflammatory Drug‐Induced Intestinal Injury Under Plateau Hypoxia Environment
Source: Food Sci Nutr. 2025 May 20;13(5):e70228. doi: 10.1002/fsn3.70228 (PMC12121520; doi:10.1002/fsn3.70228)
Supplement: Supplementary file 1 — Figures S1–S2. [file FSN3-13-e70228-s002.zip]

Archive with 3 entries (3 files):
- FigS1-S2.docx
- Supplementary Figure 1 .tif
- Supplementary Figure 2.tif
